# Supplementary material for: Russia's attacks on civilians strengthen Ukrainian resistance
Source: PNAS Nexus. 2023 Dec 12;2(12):pgad386. doi: 10.1093/pnasnexus/pgad386 (PMC10715192; doi:10.1093/pnasnexus/pgad386)
Supplement: pgad386_Supplementary_Data [file pgad386_supplementary_data.zip]

Archive with 4 entries (4 files):
- w2_questionnaire_final (pre_trans)_SM.pdf
- final_SM.do
- final_SM.dta
- w1_questionnaire_final (pre_trans)_SM.pdf
