# Supplementary material for: Russia's attacks on civilians strengthen Ukrainian resistance
Source: PNAS Nexus. 2023 Dec 12;2(12):pgad386. doi: 10.1093/pnasnexus/pgad386 (PMC10715192; doi:10.1093/pnasnexus/pgad386)
Supplement: pgad386_Supplementary_Data [file pgad386_supplementary_data.zip › final_SM.do]

*REPLICATION CODE FOR "Russia's attacks on civilians strengthen Ukrainian resistance"
*By Henrikas Bartusevicius, Florian van Leuween, Honorata Mazepus, Lasse Laustsen, and Andreas Forø Tollefsen
*Forthcoming in PNAS Nexus


*[TO RUN ALL THE COMMANDS BELLOW, PLACE THE DATA FILE TOGETHER WITH THE CURRENT DO-FILE IN THE SAME FOLDER]
*[SOME ADD-ONS/PACKAGES MAY NEED TO BE INSTALLED; PLEASE FOLLOW OUR COMMENTS BELOW] 


clear
set more off


*LOADING DATA 

*[This is raw data supplied by Info Sapiens; filenames adjusted; variable names  adjusted; other collected variables that were not used in the analyses below removed]
*[Original id variables removed]
use final_SM.dta, clear


*INSPECTION AND RECODING OF VARIABLES


*QUALITY CHECKS


*Wave1

tab w1_quality_check
tab w1_quality_check, nolab
*[Apply in the analyses below]


*Wave2

tab w2_quality_check
tab w2_quality_check, nolab
replace w2_quality_check = 0 if w2_quality_check == . & _merge == 3
tab w2_quality_check, nolab
*[Apply in the analyses below]


*OUTCOME VARIABLES


*Wave1

*Inspect resistance variables
tab w1_q10_1
tab w1_q10_2
tab w1_q10_3
tab w1_q10_4
tab w1_q10_4, nolabel
mvdecode w1_q10_1 w1_q10_2 w1_q10_3 w1_q10_4, mv(8)

*Generate resistance_volunteer, resistance_logistics, resistance_defence, and resistance_attack
generate w1_resistance_volunteer = w1_q10_1
generate w1_resistance_logistics = w1_q10_2
generate w1_resistance_defence = w1_q10_3
generate w1_resistance_attack = w1_q10_4

*Rescale to [0,1]
*Requires instalation of package _gstd01 (can be accessed within Stata by typing "net from http://staskolenikov.net/stata/")
*Click on _gstd01 at the bottom of the list; then "click here to install"
egen w1_resistance_volunteer_01 = std01(w1_resistance_volunteer)
sum w1_resistance_volunteer w1_resistance_volunteer_01
egen w1_resistance_logistics_01 = std01(w1_resistance_logistics)
sum w1_resistance_logistics w1_resistance_logistics_01
egen w1_resistance_defence_01 = std01(w1_resistance_defence)
sum w1_resistance_defence w1_resistance_defence_01
egen w1_resistance_attack_01 = std01(w1_resistance_attack)
sum w1_resistance_attack w1_resistance_attack_01

*Are replies about resistance plausible?
*Declare as survey data and specify the weight variable
svyset [pw=w1_weight_sampling]
*Check means
svy: mean w1_resistance_volunteer if w1_quality_check == 0
svy: mean w1_resistance_logistics if w1_quality_check == 0
svy: mean w1_resistance_defence if w1_quality_check == 0
svy: mean w1_resistance_attack if w1_quality_check == 0
*[Mean w1_resistance_volunteer, w1_resistance_logistics, w1_resistance_defence, and w1_resistance_attack = 5.33, 5.46, 4.13, and 4.14, respectively]
*[Responses make sense: more people are willing to participate in non-violent forms of resistance, compared to violent]

*Generate combined Resistance Scale, w1_RS
alpha w1_resistance_volunteer w1_resistance_logistics w1_resistance_defence w1_resistance_attack if w1_quality_check == 0, item generate(w1_RS)
*[Alpha = .83]
*Rescale to [0,1]
egen w1_RS_01 = std01(w1_RS)
sum w1_RS w1_RS_01


*Wave2

*Inspect resistance variables
tab w2_q9_1
tab w2_q9_2
tab w2_q9_3
tab w2_q9_4
tab w2_q9_4, nolabel
mvdecode w2_q9_1 w2_q9_2 w2_q9_3 w2_q9_4, mv(8)

*Generate resistance_volunteer, resistance_logistics, resistance_defence, and resistance_attack
generate w2_resistance_volunteer = w2_q9_1
generate w2_resistance_logistics = w2_q9_2
generate w2_resistance_defence = w2_q9_3
generate w2_resistance_attack = w2_q9_4

*Rescale to [0,1]
*Requires instalation of package _gstd01 (can be accessed within Stata by typing "net from http://staskolenikov.net/stata/")
*Click on _gstd01 at the bottom of the list; then "click here to install"
egen w2_resistance_volunteer_01 = std01(w2_resistance_volunteer)
sum w2_resistance_volunteer w2_resistance_volunteer_01
egen w2_resistance_logistics_01 = std01(w2_resistance_logistics)
sum w2_resistance_logistics w2_resistance_logistics_01
egen w2_resistance_defence_01 = std01(w2_resistance_defence)
sum w2_resistance_defence w2_resistance_defence_01
egen w2_resistance_attack_01 = std01(w2_resistance_attack)
sum w2_resistance_attack w2_resistance_attack_01

*Are replies about resistance plausible?
*Declare as survey data and specify the weight variable
svyset [pw=w2_weight_sampling]
*Check means
svy: mean w2_resistance_volunteer if w2_quality_check == 0
svy: mean w2_resistance_logistics if w2_quality_check == 0
svy: mean w2_resistance_defence if w2_quality_check == 0
svy: mean w2_resistance_attack if w2_quality_check == 0
*[Mean w2_resistance_volunteer, w2_resistance_logistics, w2_resistance_defence, and w2_resistance_attack = 5.06, 5.23, 4.20, and 3.69, respectively]
*[Responses make sense: more people are willing to participate in non-violent forms of resistance, compared to violent]
*[Save for intentions to defend, intentions to engage in all forms of resistance decreased, on average, over the two waves]

*Generate combined Resistance Scale, w2_RS
alpha w2_resistance_volunteer w2_resistance_logistics w2_resistance_defence w2_resistance_attack if w2_quality_check == 0, item generate(w2_RS)
*[Alpha = .84]
*Rescale to [0,1]
egen w2_RS_01 = std01(w2_RS)
sum w2_RS w2_RS_01

*Do resistance intentions correlate accross the two waves?
pwcorr w1_resistance_volunteer w1_resistance_logistics w1_resistance_defence w1_resistance_attack w2_resistance_volunteer w2_resistance_logistics w2_resistance_defence w2_resistance_attack if w1_quality_check == 0 & w2_quality_check == 0
*[Yes; rs range from .53 to .71]


*Inspect self-reported resistance variables
tab w2_q10_1
tab w2_q10_2
tab w2_q10_3
tab w2_q10_4
tab w2_q10_4, nolabel
mvdecode w2_q10_1 w2_q10_2 w2_q10_3 w2_q10_4, mv(5)

*Generate past resistance_volunteer, past resistance_logistics, past resistance_defence, and past resistance_attack
generate w2_past_resistance_volunteer = w2_q10_1
generate w2_past_resistance_logistics = w2_q10_2
generate w2_past_resistance_defence = w2_q10_3
generate w2_past_resistance_attack = w2_q10_4

*Rescale to [0,1]
*Requires instalation of package _gstd01 (can be accessed within Stata by typing "net from http://staskolenikov.net/stata/")
*Click on _gstd01 at the bottom of the list; then "click here to install"
egen w2_past_resistance_volunteer_01 = std01(w2_past_resistance_volunteer)
sum w2_past_resistance_volunteer w2_past_resistance_volunteer_01
egen w2_past_resistance_logistics_01 = std01(w2_past_resistance_logistics)
sum w2_past_resistance_logistics w2_past_resistance_logistics_01
egen w2_past_resistance_defence_01 = std01(w2_past_resistance_defence)
sum w2_past_resistance_defence w2_past_resistance_defence_01
egen w2_past_resistance_attack_01 = std01(w2_past_resistance_attack)
sum w2_past_resistance_attack w2_past_resistance_attack_01

*Are replies about resistance plausible?
*Declare as survey data and specify the weight variable
svyset [pw=w2_weight_sampling]
*Check means
svy: mean w2_past_resistance_volunteer if w2_quality_check == 0
svy: mean w2_past_resistance_logistics if w2_quality_check == 0
svy: mean w2_past_resistance_defence if w2_quality_check == 0
svy: mean w2_past_resistance_attack if w2_quality_check == 0
*[Mean w2_past_resistance_volunteer, w2_past_resistance_logistics, w2_past_resistance_defence, and w2_past_resistance_attack = 1.77, 1.90, 1.27, and 1.10, respectively]
*[Responses make sense: more people self-reported participation in non-violent forms of resistance, compared to violent]

*Generate combined Past Resistance Scale, w2_past_RS
alpha w2_past_resistance_volunteer w2_past_resistance_logistics w2_past_resistance_defence w2_past_resistance_attack if w2_quality_check == 0, item generate(w2_past_RS)
*[Alpha = .66]
*Rescale to [0,1]
egen w2_past_RS_01 = std01(w2_past_RS)
sum w2_past_RS w2_past_RS_01


*PREDICTORS


*Wave1

tab w1_q9_1
tab w1_q9_2
tab w1_q9_3
tab w1_q9_3, nolabel
mvdecode w1_q9_1 w1_q9_2 w1_q9_3, mv(6)

*Generate measures of victim_self, victim_family, and victim_other
generate w1_victim_self = w1_q9_1
generate w1_victim_family = w1_q9_2
generate w1_victim_other = w1_q9_3

*Rescale to [0,1]
egen w1_victim_self_01 = std01(w1_victim_self)
sum w1_victim_self w1_victim_self_01
egen w1_victim_family_01 = std01(w1_victim_family)
sum w1_victim_family w1_victim_family_01
egen w1_victim_other_01 = std01(w1_victim_other)
sum w1_victim_other w1_victim_other_01

*Are replies about victimization plausible?
*Declare as survey data and specify the weight variable
svyset [pw=w1_weight_sampling]
*Check means
svy: mean w1_victim_self if w1_quality_check == 0
svy: mean w1_victim_family if w1_quality_check == 0
svy: mean w1_victim_other if w1_quality_check == 0
*[Responses make sense: more people report victimization of others (mean = 2.55), compared to family/friends (mean = 1.91) or self (mean = 1.44)]

*Generate a 3-item victimization scale, w1_VS
alpha w1_victim_self w1_victim_family w1_victim_other if w1_quality_check == 0, item generate (w1_VS)
*[Alpha = .72]
*Rescale to [0,1]
egen w1_VS_01 = std01(w1_VS)
sum w1_VS w1_VS_01


*Wave2

tab w2_q8_1
tab w2_q8_2
tab w2_q8_3
tab w2_q8_3, nolabel
mvdecode w2_q8_1 w2_q8_2 w2_q8_3, mv(6)

*Generate measures of victim_self, victim_family, and victim_other
generate w2_victim_self = w2_q8_1
generate w2_victim_family = w2_q8_2
generate w2_victim_other = w2_q8_3

*Rescale to [0,1]
egen w2_victim_self_01 = std01(w2_victim_self)
sum w2_victim_self w2_victim_self_01
egen w2_victim_family_01 = std01(w2_victim_family)
sum w2_victim_family w2_victim_family_01
egen w2_victim_other_01 = std01(w2_victim_other)
sum w2_victim_other w2_victim_other_01

*Are replies about victimization plausible?
*Declare as survey data and specify the weight variable
svyset [pw=w2_weight_sampling]
*Check means
svy: mean w2_victim_self if w2_quality_check == 0
svy: mean w2_victim_family if w2_quality_check == 0
svy: mean w2_victim_other if w2_quality_check == 0
*[More people report victimization of others (mean = 2.50), compared to family/friends (mean = 1.79) or self (mean = 1.32); all means decreased from Wave 1]

*Generate a 3-item victimization scale, w2_VS
alpha w2_victim_self w2_victim_family w2_victim_other if w2_quality_check == 0, item generate (w2_VS)
*[Alpha = .67]
*Rescale to [0,1]
egen w2_VS_01 = std01(w2_VS)
sum w2_VS w2_VS_01

*Does victimization correlate across the two waves?
pwcorr w1_victim_self w1_victim_family w1_victim_other w2_victim_self w2_victim_family w2_victim_other if w1_quality_check == 0 & w2_quality_check == 0
*[Yes; rs range from .3 to .43]


*CONTROLS


*Wave1

*Generate age
rename w1_q4 w1_age
codebook w1_age
tabulate w1_age
hist w1_age
*[roughly bell-shaped distribution]
egen w1_age_01 = std01(w1_age)
sum w1_age w1_age_01

*Generate gender
rename w1_q3 w1_gender
codebook w1_gender 
tab w1_gender
tab w1_gender, nolab
svyset [pw=w1_weight_sampling]
svy: tab w1_gender if w1_quality_check == 0, percent
*[48.69% men]
recode w1_gender (2=1)(1=0)
label define gender 0 "Man" 1 "Woman"
label values w1_gender gender
tab w1_gender, nolab
svy: tab w1_gender if w1_quality_check == 0, percent

*Inspect construct validity: 1. Do men, compared to women, have equal motivations to participate in non-violent forms of resistance? 2. Do men, compared to women, have stronger motivations to participate in violent forms of resistance?
svyset [pw=w1_weight_sampling]
svy: reg w1_resistance_volunteer w1_gender if w1_quality_check == 0
svy: reg w1_resistance_logistics w1_gender if w1_quality_check == 0
svy: reg w1_resistance_defence w1_gender if w1_quality_check == 0
svy: reg w1_resistance_attack w1_gender if w1_quality_check == 0
*[Yes to both]

*Generate education
rename w1_q6 w1_edu 
codebook w1_edu 
mvdecode w1_edu, mv(8)
svy: tab w1_edu if w1_quality_check == 0, percent
*Rescale to [0,1] 
egen w1_edu_01 = std01(w1_edu)
sum w1_edu w1_edu_01


*Wave2

*Generate age
rename w2_q3 w2_age
codebook w2_age
tabulate w2_age
hist w2_age
*[roughly bell-shaped distribution]
egen w2_age_01 = std01(w2_age)
sum w2_age w2_age_01

*Generate gender
rename w2_sex w2_gender
codebook w2_gender 
tab w2_gender
tab w2_gender, nolab
svyset [pw=w2_weight_sampling]
svy: tab w2_gender if w2_quality_check == 0, percent
*[48.69% men]
recode w2_gender (2=1)(1=0)
label values w2_gender gender
tab w2_gender, nolab
svy: tab w2_gender, percent

*Education
*[Not obtained at Wave2, since should be nearly perfectly autocorrelated]


*DESCRIPTIVE STATISTICS


*Summary statistics without weights (not reported in the main text)
*Requires instalation of package "estout"
*ssc inst estout

*Wave1 
estpost summarize w1_resistance_volunteer w1_resistance_logistics w1_resistance_defence w1_resistance_attack w1_victim_self w1_victim_family w1_victim_other w1_age w1_gender w1_edu if w1_quality_check==0, detail
esttab using tab_s1.rtf, cells("count(label(N)) mean(label(Mean) fmt(2)) p50(label(Median) fmt(2)) sd(label(SD) fmt(2)) min(label(Min) fmt(2)) max(label(Max) fmt(2))") nonumbers noobs nomtitle replace coeflabel(w1_resistance_volunteer "Resistance (volunteer)" w1_resistance_logistics "Resistance (logistics)" w1_resistance_defence "Resistance (defence)" w1_resistance_attack "Resistance (attack)" w1_victim_self "Victim (self)" w1_victim_family "Victim (family)" w1_victim_other "Victim (other)" w1_age Age w1_gender Gender w1_edu Education) title ("Sample (non-weighted) descriptive statistics (Wave 1) ")

*Wave2
estpost summarize w2_resistance_volunteer w2_resistance_logistics w2_resistance_defence w2_resistance_attack w2_victim_self w2_victim_family w2_victim_other w2_age w2_gender if w2_quality_check==0, detail
esttab using tab_s2.rtf, cells("count(label(N)) mean(label(Mean) fmt(2)) p50(label(Median) fmt(2)) sd(label(SD) fmt(2)) min(label(Min) fmt(2)) max(label(Max) fmt(2))") nonumbers noobs nomtitle replace coeflabel(w2_resistance_volunteer "Resistance (volunteer)" w2_resistance_logistics "Resistance (logistics)" w2_resistance_defence "Resistance (defence)" w2_resistance_attack "Resistance (attack)" w2_victim_self "Victim (self)" w2_victim_family "Victim (family)" w2_victim_other "Victim (other)" w2_age Age w2_gender Gender) title ("Sample (non-weighted) descriptive statistics (Wave 2) ")


*Histograms without weights (Figure 1)


*Panel A

*resistance_volunteer
twoway (hist w1_resistance_volunteer if w1_quality_check == 0, discrete percent yla(, format("%1.0f") ang(h)) ytitle("Percent", size(medium)) xlabel(1 `" "Very" "unlikely"' 4 "Not sure" 7 `" "Extremely" "likely"', labsize(medium)) ///
color(red%25) scheme(s1mono) title("serve as a volunteer to help the Ukrainian victims of war" "(e.g., care for injured civilians and soldiers)", size(medlarge))) ///
(hist w2_resistance_volunteer if w2_quality_check == 0, discrete percent yla(, format("%1.0f") ang(h)) color(blue%25) name(A_one, replace) ///  
legend(order(1 "Wave 1" 2 "Wave 2") position(10) col(2) ring(0) symxsize(4) size(medlarge) rowgap(tiny) region(lwidth(none) color(none) margin(zero))))

*resistance_logistics
twoway (hist w1_resistance_logistics if w1_quality_check == 0, discrete percent yla(, format("%1.0f") ang(h)) ytitle("Percent", size(medium)) xlabel(1 `" "Very" "unlikely"' 4 "Not sure" 7 `" "Extremely" "likely"', labsize(medium)) ///
color(red%25) scheme(s1mono) title("help the resistance by providing non-military support" "to the Ukrainian forces" "(e.g., deliver food, information, or ammunition)", size(medlarge))) ///
(hist w2_resistance_logistics if w2_quality_check == 0, discrete percent yla(, format("%1.0f") ang(h)) color(blue%25) name(A_two, replace) ///  
legend(order(1 "Wave 1" 2 "Wave 2") position(10) col(2) ring(0) symxsize(4) size(medlarge) rowgap(tiny) region(lwidth(none) color(none) margin(zero))))

*resistance_defense
twoway (hist w1_resistance_defence if w1_quality_check == 0, discrete percent yla(, format("%1.0f") ang(h)) ytitle("Percent", size(medium)) xlabel(1 `" "Very" "unlikely"' 4 "Not sure" 7 `" "Extremely" "likely"', labsize(medium)) ///
color(red%25) scheme(s1mono) title("help the resistance by joining direct military combat" "in fortified defense positions of the Ukrainian forces", size(medlarge))) ///
(hist w2_resistance_defence if w2_quality_check == 0, discrete percent yla(, format("%1.0f") ang(h)) color(blue%25) name(A_three, replace) ///  
legend(order(1 "Wave 1" 2 "Wave 2") position(10) col(2) ring(0) symxsize(4) size(medlarge) rowgap(tiny) region(lwidth(none) color(none) margin(zero))))

*resistance_attack
twoway (hist w1_resistance_attack if w1_quality_check == 0, discrete percent yla(, format("%1.0f") ang(h)) ytitle("Percent", size(medium)) xlabel(1 `" "Very" "unlikely"' 4 "Not sure" 7 `" "Extremely" "likely"', labsize(medium)) ///
color(red%25) scheme(s1mono) title("help the resistance by joining direct military combat in" "open battles against the Russian or pro-Russian forces", size(medlarge))) ///
(hist w2_resistance_attack if w2_quality_check == 0, discrete percent yla(, format("%1.0f") ang(h)) color(blue%25) name(A_four, replace) ///  
legend(order(1 "Wave 1" 2 "Wave 2") position(10) col(2) ring(0) symxsize(4) size(medlarge) rowgap(tiny) region(lwidth(none) color(none) margin(zero))))

graph combine A_one A_two A_three A_four, ysize(6) xsize(2) col(1) iscale(0.85) ycommon scheme(s2mono) title("PANEL A", box) subtitle("If the war continues, I will...", size(medium)) 
graph save fig_1A, replace


*Panel B 

*victim_self
twoway (hist w1_victim_self if w1_quality_check == 0, horizontal discrete percent ysc(reverse) yla(, format("%1.0f") ang(h)) ylabel(1 "Never" 2 "Once" 3 "2 to 4 times" 4 "5 to 10 times" 5 "More than 10 times", labsize(medlarge)) ///
 xlabel(0 20 40 60 80 100, labsize(medium)) xtitle("", size(medlarge)) color(red%25) scheme(s1mono) ///
 title("me or my property" "(using firearms, artillery, or other weapons)", size(medlarge))) ///
(hist w2_victim_self if w2_quality_check == 0, horizontal discrete  percent ysc(reverse) yla(, format("%1.0f") ang(h) labsize(medium)) color(blue%25) name(B_one, replace) ///  
legend(order(1 "Wave 1" 2 "Wave 2") position(4) col(2) ring(0) symxsize(4) size(medlarge) rowgap(tiny) region(lwidth(none) color(none) margin(zero))))

*victim_family
twoway (hist w1_victim_family if w1_quality_check == 0, horizontal discrete percent ysc(reverse) yla(, format("%1.0f") ang(h)) ylabel(1 "Never" 2 "Once" 3 "2 to 4 times" 4 "5 to 10 times" 5 "More than 10 times", labsize(medlarge)) ///
 xlabel(0 20 40 60 80 100, labsize(medium)) xtitle("", size(medlarge)) color(red%25) scheme(s1mono) ///
 title("my family or close friends" "(using firearms, artillery, or other weapons)", size(medlarge))) ///
(hist w2_victim_family if w2_quality_check == 0, horizontal discrete  percent ysc(reverse) yla(, format("%1.0f") ang(h) labsize(medium)) color(blue%25) name(B_two, replace) ///  
legend(order(1 "Wave 1" 2 "Wave 2") position(4) col(2) ring(0) symxsize(4) size(medlarge) rowgap(tiny) region(lwidth(none) color(none) margin(zero))))

*victim_other
twoway (hist w1_victim_other if w1_quality_check == 0, horizontal discrete percent ysc(reverse) yla(, format("%1.0f") ang(h)) ylabel(1 "Never" 2 "Once" 3 "2 to 4 times" 4 "5 to 10 times" 5 "More than 10 times", labsize(medlarge)) ///
 xlabel(0 20 40 60 80 100, labsize(medium)) xtitle("Percent", size(medium)) color(red%25) scheme(s1mono) ///
 title("people I know or their property" "(using firearms, artillery, or other weapons)", size(medlarge))) ///
(hist w2_victim_other if w2_quality_check == 0, horizontal discrete  percent ysc(reverse) yla(, format("%1.0f") ang(h) labsize(medium)) color(blue%25) name(B_three, replace) ///  
legend(order(1 "Wave 1" 2 "Wave 2") position(4) col(2) ring(0) symxsize(4) size(medlarge) rowgap(tiny) region(lwidth(none) color(none) margin(zero))))

graph combine B_one B_two B_three, ysize(6) xsize(3) col(1) iscale(0.85) ycommon scheme(s2mono) title("PANEL B", box) subtitle("...over the last two weeks:" "The invading Russian or pro-Russian forces" "have directly attacked...", size(medium)) name(oneA, replace)
graph save fig_1B, replace

graph combine fig_1A.gph fig_1B.gph, ysize(6) xsize(5) col(2) iscale(0.47) scheme(s2mono) 
graph export fig1.pdf, replace


*Control variables (not reported in the main text)

*gender
twoway (hist w1_gender if w1_quality_check == 0, discrete percent yla(, format("%1.0f") ang(h)) xlabel(0 "Man" 1 "Woman") xtitle({bf: Gender}) color(red%25) scheme(s1mono) title("one", size(4.75) box)) ///
(hist w2_gender if w2_quality_check == 0, discrete  percent yla(, format("%1.0f") ang(h)) color(blue%25) name(one, replace) ///  
legend(order(1 "Wave 1" 2 "Wave 2") position(11) col(1) ring(0) symxsize(4) size(large) rowgap(tiny) region(lwidth(none) color(none) margin(zero))))

*age
twoway (hist w1_age if w1_quality_check == 0, discrete percent yla(, format("%1.0f") ang(h)) xtitle({bf: Age}) color(red%25) scheme(s1mono) title("two", size(4.75) box)) ///
(hist w2_age if w2_quality_check == 0, discrete percent yla(, format("%1.0f") ang(h)) color(blue%25) name(two, replace) ///  
legend(order(1 "Wave 1" 2 "Wave 2") position(12) col(2) ring(0) symxsize(4) size(large) rowgap(tiny) region(lwidth(none) color(none) margin(zero))))

*edu
twoway (hist w1_edu if w1_quality_check == 0, discrete percent yla(, format("%1.0f") ang(h)) xlabel(1 "Primary" 7 "Doctorate") xtitle({bf: Education}) color(red%25) scheme(s1mono) title("three", size(4.75) box) color(blue%25) name(three, replace) legend(order(1 "Wave 1" 2 "Wave 2") position(2) col(2) ring(0) symxsize(4) size(large) rowgap(tiny) region(lwidth(none) color(none) margin(zero))))

graph combine one two three, hole(2,4) ysize(6) xsize(9) col(3) iscale(0.5) scheme(s1mono)
graph export fig_s0.pdf, replace


*BIVARIATE CORRELATIONS (NO WEIGHTING) (not reported in the main text)

*Requires instalation of package "estout"
*ssc inst estout

*Wave 1
estpost corr w1_resistance_volunteer w1_resistance_logistics w1_resistance_defence w1_resistance_attack w1_victim_other w1_victim_family w1_victim_self w1_age w1_gender w1_edu, matrix
est store ts3
esttab ts3 using tab_s3.rtf, cell(b(fmt(3))) unstack nonumbers nogap noobs nomtitle collabels(none) replace ///
eqlabels("(1)" "(2)" "(3)" "(4)" "(5)" "(6)" "(7)" "(8)" "(9)" "(10)") ///
coeflabel(w1_resistance_volunteer "(1) resistance_volunteer" w1_resistance_logistics "(2) resistance_logistics" w1_resistance_defence "(3) resistance_defence" w1_resistance_attack "(4) resistance_attack" w1_victim_other "(5) victim_other" w1_victim_family "(6) victim_family" w1_victim_self "(7) victim_self" w1_age "(8) Age" w1_gender "(9) Gender" w1_edu "(10) Education") title ("Bivariate correlation matrix (Wave 1)")

*Wave 2
estpost corr w2_resistance_volunteer w2_resistance_logistics w2_resistance_defence w2_resistance_attack w2_victim_other w2_victim_family w2_victim_self w2_age w2_gender w1_edu, matrix
est store ts4
esttab ts4 using tab_s4.rtf, cell(b(fmt(3))) unstack nonumbers nogap noobs nomtitle collabels(none) replace ///
eqlabels("(1)" "(2)" "(3)" "(4)" "(5)" "(6)" "(7)" "(8)" "(9)" "(10)") ///
coeflabel(w2_resistance_volunteer "(1) resistance_volunteer" w2_resistance_logistics "(2) resistance_logistics" w2_resistance_defence "(3) resistance_defence" w2_resistance_attack "(4) resistance_attack" w2_victim_other "(5) victim_other" w2_victim_family "(6) victim_family" w2_victim_self "(7) victim_self" w2_age "(8) Age" w2_gender "(9) Gender" w1_edu "(10) Education") title ("Bivariate correlation matrix (Wave 2)")


*MAIN ANALYSES 


*FIGURE S1 (Wave 1 multiple OLS) (not reported in the main text)


*PLOT 1: Victimization Scale as predictor

*Resistance scale
reg w1_RS_01 w1_VS_01 w1_age_01 w1_gender w1_edu if w1_quality_check==0
margins, at(w1_VS_01=(0(0.1)1))

*Generate new variable for plotting
matrix a=r(b)
generate w1_resistance_scale=.
forvalues i = 1/11 {
	replace w1_resistance_scale=a[1,`i'] in `i'
}

*volunteer
reg w1_resistance_volunteer_01 w1_VS_01 w1_age_01 w1_gender w1_edu if w1_quality_check==0
margins, at(w1_VS_01=(0(0.1)1))

*Generate new variable for plotting
matrix a=r(b)
generate w1_volunteer=.
forvalues i = 1/11 {
	replace w1_volunteer=a[1,`i'] in `i'
}

*logistics
reg w1_resistance_logistics_01 w1_VS_01 w1_age_01 w1_gender w1_edu if w1_quality_check==0
margins, at(w1_VS_01=(0(0.1)1))

*Generate new variable for plotting
matrix a=r(b)
generate w1_logistics=.
forvalues i = 1/11 {
	replace w1_logistics=a[1,`i'] in `i'
}

*defence
reg w1_resistance_defence_01 w1_VS_01 w1_age_01 w1_gender w1_edu if w1_quality_check==0
margins, at(w1_VS_01=(0(0.1)1))

*Generate new variable for plotting
matrix a=r(b)
generate w1_defence=.
forvalues i = 1/11 {
	replace w1_defence=a[1,`i'] in `i'
}

*attack
reg w1_resistance_attack_01 w1_VS_01 w1_age_01 w1_gender w1_edu if w1_quality_check==0
margins, at(w1_VS_01=(0(0.1)1))

*Generate new variable for plotting
matrix a=r(b)
generate w1_attack=.
forvalues i = 1/11 {
	replace w1_attack=a[1,`i'] in `i'
}

*plot variable
generate plotvar=0 in 1
replace plotvar=.1 in 2
replace plotvar=.2 in 3
replace plotvar=.3 in 4
replace plotvar=.4 in 5
replace plotvar=.5 in 6
replace plotvar=.6 in 7
replace plotvar=.7 in 8
replace plotvar=.8 in 9
replace plotvar=.9 in 10
replace plotvar=1 in 11

*Plot the plot
twoway ///
line w1_logistics plotvar, yaxis(1) lcolor(green%50) lwidth(thick) || ///
line w1_volunteer plotvar, yaxis(1) lcolor(blue%50) lwidth(thick) || ///
line w1_resistance_scale plotvar, yaxis(1) scheme(s1mono) lcolor(black) lwidth(vthick) || ///
line w1_defence plotvar, yaxis(1) lcolor(red) lwidth(thick) || ///
line w1_attack plotvar, yaxis(1) lcolor(purple) lwidth(thick) ///
, xtitle({bf: Victimization Scale (aggregate)}, size(small)) ///
ytitle("Predicted values", axis(1) size(small)) ///
ylab(,axis(1) labsize(small)) ///
xlab(,labsize(small)) ///
yscale(r(0(.2)1)) ylab(0(.2)1,labsize(small)) ///
legend(order( ///
1 "Logistics, {it:b} = 0.17 [0.11, 0.23]" ///
2 "Volunteer, {it:b} = 0.18 [0.12, 0.25]" /// 
3 "Resistance Scale (aggregate), {it:b} = 0.20 [0.14, 0.25]" ///
4 "Defence, {it:b} = 0.20 [0.13, 0.28]" /// 
5 "Attack, {it:b} = 0.20 [0.13, 0.28]") ///
position(7) col(1) ring(0) symxsize(4) size(vsmall) rowgap(0) region(lwidth(none) ///
color(none) margin(zero))) ///
title("A", color(black) box bexpand bcolor(gs14) lcolor(black)) ///
name(victimization_scale,replace)


*PLOT 2: Victimization (Self) as predictor


*Resistance scale
reg w1_RS_01 w1_victim_self_01 w1_age_01 w1_gender w1_edu if w1_quality_check==0
margins, at(w1_victim_self_01=(0(0.1)1))

*Generate new variable for plotting
matrix a=r(b)
generate w1_resistance_scale_s=.
forvalues i = 1/11 {
	replace w1_resistance_scale_s=a[1,`i'] in `i'
}

*volunteer
reg w1_resistance_volunteer_01 w1_victim_self_01 w1_age_01 w1_gender w1_edu if w1_quality_check==0
margins, at(w1_victim_self_01=(0(0.1)1))

*Generate new variable for plotting
matrix a=r(b)
generate w1_volunteer_s=.
forvalues i = 1/11 {
	replace w1_volunteer_s=a[1,`i'] in `i'
}

*logistics
reg w1_resistance_logistics_01 w1_victim_self_01 w1_age_01 w1_gender w1_edu if w1_quality_check==0
margins, at(w1_victim_self_01=(0(0.1)1))

*Generate new variable for plotting
matrix a=r(b)
generate w1_logistics_s=.
forvalues i = 1/11 {
	replace w1_logistics_s=a[1,`i'] in `i'
}

*defence
reg w1_resistance_defence_01 w1_victim_self_01 w1_age_01 w1_gender w1_edu if w1_quality_check==0
margins, at(w1_victim_self_01=(0(0.1)1))

*Generate new variable for plotting
matrix a=r(b)
generate w1_defence_s=.
forvalues i = 1/11 {
	replace w1_defence_s=a[1,`i'] in `i'
}

*attack
reg w1_resistance_attack_01 w1_victim_self_01 w1_age_01 w1_gender w1_edu if w1_quality_check==0
margins, at(w1_victim_self_01=(0(0.1)1))

*Generate new variable for plotting
matrix a=r(b)
generate w1_attack_s=.
forvalues i = 1/11 {
	replace w1_attack_s=a[1,`i'] in `i'
}

*Plot the plot
twoway ///
line w1_logistics_s plotvar, yaxis(1) lcolor(green%50) lwidth(thick) || ///
line w1_volunteer_s plotvar, yaxis(1) lcolor(blue%50) lwidth(thick) || ///
line w1_resistance_scale_s plotvar, yaxis(1) scheme(s1mono) lcolor(black) lwidth(vthick) || ///
line w1_defence_s plotvar, yaxis(1) lcolor(red) lwidth(thick) || ///
line w1_attack_s plotvar, yaxis(1) lcolor(purple) lwidth(thick) ///
, xtitle({bf: Victim (self)}, size(small)) ///
ytitle("Predicted values", axis(1) size(small)) ///
ylab(,axis(1) labsize(small)) ///
xlab(,labsize(small)) ///
yscale(r(0(.2)1)) ylab(0(.2)1,labsize(small)) ///
legend(order( ///
1 "Logistics, {it:b} = 0.12 [0.05, 0.19]" ///
2 "Volunteer, {it:b} = 0.12 [0.04, 0.19]" /// 
3 "Resistance scale (aggregate), {it:b} = 0.14 [0.07, 0.20]" ///
4 "Defence, {it:b} = 0.16 [0.07, 0.24]" /// 
5 "Attack, {it:b} = 0.14 [0.05, 0.22]") ///
position(7) col(1) ring(0) symxsize(4) size(vsmall) rowgap(0) region(lwidth(none) ///
color(none) margin(zero))) ///
title("B", color(black) box bexpand bcolor(gs14) lcolor(black)) ///
name(victim_self,replace)


*PLOT 3: Victimization (Family) as predictor


*Resistance scale
reg w1_RS_01 w1_victim_family_01 w1_age_01 w1_gender w1_edu if w1_quality_check==0
margins, at(w1_victim_family_01=(0(0.1)1))

*Generate new variable for plotting
matrix a=r(b)
generate w1_resistance_scale_f=.
forvalues i = 1/11 {
	replace w1_resistance_scale_f=a[1,`i'] in `i'
}

*volunteer
reg w1_resistance_volunteer_01 w1_victim_family_01 w1_age_01 w1_gender w1_edu if w1_quality_check==0
margins, at(w1_victim_family_01=(0(0.1)1))

*Generate new variable for plotting
matrix a=r(b)
generate w1_volunteer_f=.
forvalues i = 1/11 {
	replace w1_volunteer_f=a[1,`i'] in `i'
}

*logistics
reg w1_resistance_logistics_01 w1_victim_family_01 w1_age_01 w1_gender w1_edu if w1_quality_check==0
margins, at(w1_victim_family_01=(0(0.1)1))

*Generate new variable for plotting
matrix a=r(b)
generate w1_logistics_f=.
forvalues i = 1/11 {
	replace w1_logistics_f=a[1,`i'] in `i'
}

*defence
reg w1_resistance_defence_01 w1_victim_family_01 w1_age_01 w1_gender w1_edu if w1_quality_check==0
margins, at(w1_victim_family_01=(0(0.1)1))

*Generate new variable for plotting
matrix a=r(b)
generate w1_defence_f=.
forvalues i = 1/11 {
	replace w1_defence_f=a[1,`i'] in `i'
}

*attack
reg w1_resistance_attack_01 w1_victim_family_01 w1_age_01 w1_gender w1_edu if w1_quality_check==0
margins, at(w1_victim_family_01=(0(0.1)1))

*Generate new variable for plotting
matrix a=r(b)
generate w1_attack_f=.
forvalues i = 1/11 {
	replace w1_attack_f=a[1,`i'] in `i'
}

*Plot the plot
twoway ///
line w1_logistics_f plotvar, yaxis(1) lcolor(green%50) lwidth(thick) || ///
line w1_volunteer_f plotvar, yaxis(1) lcolor(blue%50) lwidth(thick) || ///
line w1_resistance_scale_f plotvar, yaxis(1) scheme(s1mono) lcolor(black) lwidth(vthick) || ///
line w1_defence_f plotvar, yaxis(1) lcolor(red) lwidth(thick) || ///
line w1_attack_f plotvar, yaxis(1) lcolor(purple) lwidth(thick) ///
, xtitle({bf: Victim (family)}, size(small)) ///
ytitle("Predicted values", axis(1) size(small)) ///
ylab(,axis(1) labsize(small)) ///
xlab(,labsize(small)) ///
yscale(r(0(.2)1)) ylab(0(.2)1,labsize(small)) ///
legend(order( ///
1 "Logistics, {it:b} = 0.12 [0.07, 0.17]" ///
2 "Volunteer, {it:b} = 0.12 [0.07, 0.17]" /// 
3 "Resistance scale (aggregate), {it:b} = 0.13 [0.08, 0.17]" ///
4 "Defence, {it:b} = 0.12 [0.06, 0.18]" /// 
5 "Attack, {it:b} = 0.13 [0.07, 0.19]") ///
position(7) col(1) ring(0) symxsize(4) size(vsmall) rowgap(0) region(lwidth(none) ///
color(none) margin(zero))) ///
title("C", color(black) box bexpand bcolor(gs14) lcolor(black)) ///
name(victim_family,replace)


*PLOT 4: Victimization (Other) as predictor

*Resistance scale
reg w1_RS_01 w1_victim_other_01 w1_age_01 w1_gender w1_edu if w1_quality_check==0
margins, at(w1_victim_other_01=(0(0.1)1))

*Generate new variable for plotting
matrix a=r(b)
generate w1_resistance_scale_o=.
forvalues i = 1/11 {
	replace w1_resistance_scale_o=a[1,`i'] in `i'
}

*volunteer
reg w1_resistance_volunteer_01 w1_victim_other_01 w1_age_01 w1_gender w1_edu if w1_quality_check==0
margins, at(w1_victim_other_01=(0(0.1)1))

*Generate new variable for plotting
matrix a=r(b)
generate w1_volunteer_o=.
forvalues i = 1/11 {
	replace w1_volunteer_o=a[1,`i'] in `i'
}

*logistics
reg w1_resistance_logistics_01 w1_victim_other_01 w1_age_01 w1_gender w1_edu if w1_quality_check==0
margins, at(w1_victim_other_01=(0(0.1)1))

*Generate new variable for plotting
matrix a=r(b)
generate w1_logistics_o=.
forvalues i = 1/11 {
	replace w1_logistics_o=a[1,`i'] in `i'
}

*defence
reg w1_resistance_defence_01 w1_victim_other_01 w1_age_01 w1_gender w1_edu if w1_quality_check==0
margins, at(w1_victim_other_01=(0(0.1)1))

*Generate new variable for plotting
matrix a=r(b)
generate w1_defence_o=.
forvalues i = 1/11 {
	replace w1_defence_o=a[1,`i'] in `i'
}

*attack
reg w1_resistance_attack_01 w1_victim_other_01 w1_age_01 w1_gender w1_edu if w1_quality_check==0
margins, at(w1_victim_other_01=(0(0.1)1))

*Generate new variable for plotting
matrix a=r(b)
generate w1_attack_o=.
forvalues i = 1/11 {
	replace w1_attack_o=a[1,`i'] in `i'
}

*Plot the plot
twoway ///
line w1_logistics_o plotvar, yaxis(1) lcolor(green%50) lwidth(thick) || ///
line w1_volunteer_o plotvar, yaxis(1) lcolor(blue%50) lwidth(thick) || ///
line w1_resistance_scale_o plotvar, yaxis(1) scheme(s1mono) lcolor(black) lwidth(vthick) || ///
line w1_defence_o plotvar, yaxis(1) lcolor(red) lwidth(thick) || ///
line w1_attack_o plotvar, yaxis(1) lcolor(purple) lwidth(thick) ///
, xtitle({bf: Victim (other)}, size(small)) ///
ytitle("Predicted values", axis(1) size(small)) ///
ylab(,axis(1) labsize(small)) ///
xlab(,labsize(small)) ///
yscale(r(0(.2)1)) ylab(0(.2)1,labsize(small)) ///
legend(order( ///
1 "Logistics, {it:b} = 0.10 [0.05, 0.15]" ///
2 "Volunteer, {it:b} = 0.12 [0.07, 0.17]" /// 
3 "Resistance scale (aggregate), {it:b} = 0.13 [0.09, 0.17]" ///
4 "Defence, {it:b} = 0.15 [0.09, 0.20]" /// 
5 "Attack, {it:b} = 0.14 [0.09, 0.20]") ///
position(7) col(1) ring(0) symxsize(4) size(vsmall) rowgap(0) region(lwidth(none) ///
color(none) margin(zero))) ///
title("D", color(black) box bexpand bcolor(gs14) lcolor(black)) ///
name(victim_other,replace)

*Export Figure S1
graph combine victimization_scale victim_self victim_family victim_other, iscale(0.75) scheme(s1mono) imargin(0 0 0 0) caption("Figure S1. Wave 1 between-individual (cross-sectional) analyses: Multiple OLS with resistance intentions as the outcome and victimization as predictor (by the type of resistance and victimization)", size(tiny))
graph export fig_s1.pdf, replace


*FIGURE S2 (Wave 2 multiple OLS) (not reported in the main text)


*PLOT 1: Victimization Scale as predictor

*logistics
reg w2_resistance_logistics_01 w2_VS_01 w2_age_01 w2_gender w1_edu if w2_quality_check==0
margins, at(w2_VS_01=(0(0.1)1))

*Generate new variable for plotting
matrix a=r(b)
generate w2_logistics=.
forvalues i = 1/11 {
	replace w2_logistics=a[1,`i'] in `i'
}

*volunteer
reg w2_resistance_volunteer_01 w2_VS_01 w2_age_01 w2_gender w1_edu if w2_quality_check==0
margins, at(w2_VS_01=(0(0.1)1))

*Generate new variable for plotting
matrix a=r(b)
generate w2_volunteer=.
forvalues i = 1/11 {
	replace w2_volunteer=a[1,`i'] in `i'
}

*Resistance scale
reg w2_RS_01 w2_VS_01 w2_age_01 w2_gender w1_edu if w2_quality_check==0
margins, at(w2_VS_01=(0(0.1)1))

*Generate new variable for plotting
matrix a=r(b)
generate w2_resistance_scale=.
forvalues i = 1/11 {
	replace w2_resistance_scale=a[1,`i'] in `i'
}

*defence
reg w2_resistance_defence_01 w2_VS_01 w2_age_01 w2_gender w1_edu if w2_quality_check==0
margins, at(w2_VS_01=(0(0.1)1))

*Generate new variable for plotting
matrix a=r(b)
generate w2_defence=.
forvalues i = 1/11 {
	replace w2_defence=a[1,`i'] in `i'
}

*attack
reg w2_resistance_attack_01 w2_VS_01 w2_age_01 w2_gender w1_edu if w2_quality_check==0
margins, at(w2_VS_01=(0(0.1)1))

*Generate new variable for plotting
matrix a=r(b)
generate w2_attack=.
forvalues i = 1/11 {
	replace w2_attack=a[1,`i'] in `i'
}

*Plot the plot
twoway ///
line w2_logistics plotvar, yaxis(1) lcolor(green%50) lwidth(thick) || ///
line w2_volunteer plotvar, yaxis(1) lcolor(blue%50) lwidth(thick) || ///
line w2_resistance_scale plotvar, yaxis(1) scheme(s1mono) lcolor(black) lwidth(vthick) || ///
line w2_defence plotvar, yaxis(1) lcolor(red) lwidth(thick) || ///
line w2_attack plotvar, yaxis(1) lcolor(purple) lwidth(thick) ///
, xtitle({bf: Victimization Scale (aggregate)}, size(small)) ///
ytitle("Predicted values", axis(1) size(small)) ///
ylab(,axis(1) labsize(small)) ///
xlab(,labsize(small)) ///
yscale(r(0(.2)1)) ylab(0(.2)1,labsize(small)) ///
legend(order( ///
1 "Logistics, {it:b} = 0.22 [0.14, 0.30]" ///
2 "Volunteer, {it:b} = 0.22 [0.13, 0.30]" /// 
3 "Resistance Scale (aggregate), {it:b} = 0.19 [0.12, 0.27]" ///
4 "Defence, {it:b} = 0.16 [0.06, 0.25]" /// 
5 "Attack, {it:b} = 0.19 [0.09, 0.28]") ///
position(7) col(1) ring(0) symxsize(4) size(vsmall) rowgap(0) region(lwidth(none) ///
color(none) margin(zero))) ///
title("A", color(black) box bexpand bcolor(gs14) lcolor(black)) ///
name(victimization_scale,replace)


*PLOT 2: Victimization (Self) as predictor


*logistics
reg w2_resistance_logistics_01 w2_victim_self_01 w2_age_01 w2_gender w1_edu if w2_quality_check==0
margins, at(w2_victim_self_01=(0(0.1)1))

*Generate new variable for plotting
matrix a=r(b)
generate w2_logistics_s=.
forvalues i = 1/11 {
	replace w2_logistics_s=a[1,`i'] in `i'
}

*volunteer
reg w2_resistance_volunteer_01 w2_victim_self_01 w2_age_01 w2_gender w1_edu if w2_quality_check==0
margins, at(w2_victim_self_01=(0(0.1)1))

*Generate new variable for plotting
matrix a=r(b)
generate w2_volunteer_s=.
forvalues i = 1/11 {
	replace w2_volunteer_s=a[1,`i'] in `i'
}

*Resistance scale
reg w2_RS_01 w2_victim_self_01 w2_age_01 w2_gender w1_edu if w2_quality_check==0
margins, at(w2_victim_self_01=(0(0.1)1))

*Generate new variable for plotting
matrix a=r(b)
generate w2_resistance_scale_s=.
forvalues i = 1/11 {
	replace w2_resistance_scale_s=a[1,`i'] in `i'
}

*defence
reg w2_resistance_defence_01 w2_victim_self_01 w2_age_01 w2_gender w1_edu if w2_quality_check==0
margins, at(w2_victim_self_01=(0(0.1)1))

*Generate new variable for plotting
matrix a=r(b)
generate w2_defence_s=.
forvalues i = 1/11 {
	replace w2_defence_s=a[1,`i'] in `i'
}

*attack
reg w2_resistance_attack_01 w2_victim_self_01 w2_age_01 w2_gender w1_edu if w2_quality_check==0
margins, at(w2_victim_self_01=(0(0.1)1))

*Generate new variable for plotting
matrix a=r(b)
generate w2_attack_s=.
forvalues i = 1/11 {
	replace w2_attack_s=a[1,`i'] in `i'
}

*Plot the plot
twoway ///
line w2_logistics_s plotvar, yaxis(1) lcolor(green%50) lwidth(thick) || ///
line w2_volunteer_s plotvar, yaxis(1) lcolor(blue%50) lwidth(thick) || ///
line w2_resistance_scale_s plotvar, yaxis(1) scheme(s1mono) lcolor(black) lwidth(vthick) || ///
line w2_defence_s plotvar, yaxis(1) lcolor(red) lwidth(thick) || ///
line w2_attack_s plotvar, yaxis(1) lcolor(purple) lwidth(thick) ///
, xtitle({bf: Victim (self)}, size(small)) ///
ytitle("Predicted values", axis(1) size(small)) ///
ylab(,axis(1) labsize(small)) ///
xlab(,labsize(small)) ///
yscale(r(0(.2)1)) ylab(0(.2)1,labsize(small)) ///
legend(order( ///
1 "Logistics, {it:b} = 0.01 [-0.09, 0.11]" ///
2 "Volunteer, {it:b} = 0.05 [-0.05, 0.15]" /// 
3 "Resistance scale (aggregate), {it:b} = 0.07 [-0.02, 0.16]" ///
4 "Defence, {it:b} = 0.09 [-0.02, 0.20]" /// 
5 "Attack, {it:b} = 0.12 [0.01, 0.23]") ///
position(7) col(1) ring(0) symxsize(4) size(vsmall) rowgap(0) region(lwidth(none) ///
color(none) margin(zero))) ///
title("B", color(black) box bexpand bcolor(gs14) lcolor(black)) ///
name(victim_self,replace)


*PLOT 3: Victimization (Family) as predictor


*logistics
reg w2_resistance_logistics_01 w2_victim_family_01 w2_age_01 w2_gender w1_edu if w2_quality_check==0
margins, at(w2_victim_family_01=(0(0.1)1))

*Generate new variable for plotting
matrix a=r(b)
generate w2_logistics_f=.
forvalues i = 1/11 {
	replace w2_logistics_f=a[1,`i'] in `i'
}

*volunteer
reg w2_resistance_volunteer_01 w2_victim_family_01 w2_age_01 w2_gender w1_edu if w2_quality_check==0
margins, at(w2_victim_family_01=(0(0.1)1))

*Generate new variable for plotting
matrix a=r(b)
generate w2_volunteer_f=.
forvalues i = 1/11 {
	replace w2_volunteer_f=a[1,`i'] in `i'
}

*Resistance scale
reg w2_RS_01 w2_victim_family_01 w2_age_01 w2_gender w1_edu if w2_quality_check==0
margins, at(w2_victim_family_01=(0(0.1)1))

*Generate new variable for plotting
matrix a=r(b)
generate w2_resistance_scale_f=.
forvalues i = 1/11 {
	replace w2_resistance_scale_f=a[1,`i'] in `i'
}

*defence
reg w2_resistance_defence_01 w2_victim_family_01 w2_age_01 w2_gender w1_edu if w2_quality_check==0
margins, at(w2_victim_family_01=(0(0.1)1))

*Generate new variable for plotting
matrix a=r(b)
generate w2_defence_f=.
forvalues i = 1/11 {
	replace w2_defence_f=a[1,`i'] in `i'
}

*attack
reg w2_resistance_attack_01 w2_victim_family_01 w2_age_01 w2_gender w1_edu if w2_quality_check==0
margins, at(w2_victim_family_01=(0(0.1)1))

*Generate new variable for plotting
matrix a=r(b)
generate w2_attack_f=.
forvalues i = 1/11 {
	replace w2_attack_f=a[1,`i'] in `i'
}

*Plot the plot
twoway ///
line w2_logistics_f plotvar, yaxis(1) lcolor(green%50) lwidth(thick) || ///
line w2_volunteer_f plotvar, yaxis(1) lcolor(blue%50) lwidth(thick) || ///
line w2_resistance_scale_f plotvar, yaxis(1) scheme(s1mono) lcolor(black) lwidth(vthick) || ///
line w2_defence_f plotvar, yaxis(1) lcolor(red) lwidth(thick) || ///
line w2_attack_f plotvar, yaxis(1) lcolor(purple) lwidth(thick) ///
, xtitle({bf: Victim (family)}, size(small)) ///
ytitle("Predicted values", axis(1) size(small)) ///
ylab(,axis(1) labsize(small)) ///
xlab(,labsize(small)) ///
yscale(r(0(.2)1)) ylab(0(.2)1,labsize(small)) ///
legend(order( ///
1 "Logistics, {it:b} = 0.15 [0.08, 0.22]" ///
2 "Volunteer, {it:b} = 0.14 [0.07, 0.21]" /// 
3 "Resistance scale (aggregate), {it:b} = 0.13 [0.07, 0.19]" ///
4 "Defence, {it:b} = 0.10 [0.03, 0.18]" /// 
5 "Attack, {it:b} = 0.14 [0.06, 0.22]") ///
position(7) col(1) ring(0) symxsize(4) size(vsmall) rowgap(0) region(lwidth(none) ///
color(none) margin(zero))) ///
title("C", color(black) box bexpand bcolor(gs14) lcolor(black)) ///
name(victim_family,replace)


*PLOT 4: Victimization (Other) as predictor

*logistics
reg w2_resistance_logistics_01 w2_victim_other_01 w2_age_01 w2_gender w1_edu if w2_quality_check==0
margins, at(w2_victim_other_01=(0(0.1)1))

*Generate new variable for plotting
matrix a=r(b)
generate w2_logistics_o=.
forvalues i = 1/11 {
	replace w2_logistics_o=a[1,`i'] in `i'
}

*volunteer
reg w2_resistance_volunteer_01 w2_victim_other_01 w2_age_01 w2_gender w1_edu if w2_quality_check==0
margins, at(w2_victim_other_01=(0(0.1)1))

*Generate new variable for plotting
matrix a=r(b)
generate w2_volunteer_o=.
forvalues i = 1/11 {
	replace w2_volunteer_o=a[1,`i'] in `i'
}

*Resistance scale
reg w2_RS_01 w2_victim_other_01 w2_age_01 w2_gender w1_edu if w2_quality_check==0
margins, at(w2_victim_other_01=(0(0.1)1))

*Generate new variable for plotting
matrix a=r(b)
generate w2_resistance_scale_o=.
forvalues i = 1/11 {
	replace w2_resistance_scale_o=a[1,`i'] in `i'
}

*defence
reg w2_resistance_defence_01 w2_victim_other_01 w2_age_01 w2_gender w1_edu if w2_quality_check==0
margins, at(w2_victim_other_01=(0(0.1)1))

*Generate new variable for plotting
matrix a=r(b)
generate w2_defence_o=.
forvalues i = 1/11 {
	replace w2_defence_o=a[1,`i'] in `i'
}

*attack
reg w2_resistance_attack_01 w2_victim_other_01 w2_age_01 w2_gender w1_edu if w2_quality_check==0
margins, at(w2_victim_other_01=(0(0.1)1))

*Generate new variable for plotting
matrix a=r(b)
generate w2_attack_o=.
forvalues i = 1/11 {
	replace w2_attack_o=a[1,`i'] in `i'
}

*Plot the plot
twoway ///
line w2_logistics_o plotvar, yaxis(1) lcolor(green%50) lwidth(thick) || ///
line w2_volunteer_o plotvar, yaxis(1) lcolor(blue%50) lwidth(thick) || ///
line w2_resistance_scale_o plotvar, yaxis(1) scheme(s1mono) lcolor(black) lwidth(vthick) || ///
line w2_defence_o plotvar, yaxis(1) lcolor(red) lwidth(thick) || ///
line w2_attack_o plotvar, yaxis(1) lcolor(purple) lwidth(thick) ///
, xtitle({bf: Victim (other)}, size(small)) ///
ytitle("Predicted values", axis(1) size(small)) ///
ylab(,axis(1) labsize(small)) ///
xlab(,labsize(small)) ///
yscale(r(0(.2)1)) ylab(0(.2)1,labsize(small)) ///
legend(order( ///
1 "Logistics, {it:b} = 0.17 [0.11, 0.22]" ///
2 "Volunteer, {it:b} = 0.16 [0.10, 0.21]" /// 
3 "Resistance scale (aggregate), {it:b} = 0.12 [0.08, 0.17]" ///
4 "Defence, {it:b} = 0.09 [0.02, 0.15]" /// 
5 "Attack, {it:b} = 0.10 [0.03, 0.16]") ///
position(7) col(1) ring(0) symxsize(4) size(vsmall) rowgap(0) region(lwidth(none) ///
color(none) margin(zero))) ///
title("D", color(black) box bexpand bcolor(gs14) lcolor(black)) ///
name(victim_other,replace)

*Export Figure S2
graph combine victimization_scale victim_self victim_family victim_other, iscale(0.75) scheme(s1mono) imargin(0 0 0 0) caption("Figure S2. Wave 2 between-individual (cross-sectional) analyses: Multiple OLS with resistance intentions as the outcome and victimization as predictor (by the type of resistance and victimization)", size(tiny))
graph export fig_s2.pdf, replace


*FIGURE S3 (panel; within-individual) (not reported in the main text)

*Generate variables
gen RS_diff = w2_RS - w1_RS
egen RS_diff_01 = std01(RS_diff)
sum RS_diff RS_diff_01

gen volunteer_diff = w2_resistance_volunteer - w1_resistance_volunteer
egen volunteer_diff_01 = std01(volunteer_diff)
sum volunteer_diff volunteer_diff_01

gen logistics_diff = w2_resistance_logistics - w1_resistance_logistics
egen logistics_diff_01 = std01(logistics_diff)
sum logistics_diff logistics_diff_01

gen defence_diff = w2_resistance_defence - w1_resistance_defence
egen defence_diff_01 = std01(defence_diff)
sum defence_diff defence_diff_01

gen attack_diff = w2_resistance_attack - w1_resistance_attack
egen attack_diff_01 = std01(attack_diff)
sum attack_diff attack_diff_01

gen VS_diff = w2_VS - w1_VS
egen VS_diff_01 = std01(VS_diff)
sum VS_diff VS_diff_01

gen victim_self_diff = w2_victim_self - w1_victim_self
egen victim_self_diff_01 = std01(victim_self_diff)
sum victim_self_diff victim_self_diff_01

gen victim_family_diff = w2_victim_family - w1_victim_family
egen victim_family_diff_01 = std01(victim_family_diff)
sum victim_family_diff victim_family_diff_01

gen victim_other_diff = w2_victim_other - w1_victim_other
egen victim_other_diff_01 = std01(victim_other_diff)
sum victim_other_diff victim_other_diff_01

*Double-check
edit RS_diff_01 RS_diff w2_RS w1_RS
edit VS_diff_01 VS_diff w2_VS w1_VS


*PLOT 1: Victimization Scale as predictor

*logistics
reg logistics_diff_01 VS_diff_01 if w1_quality_check==0 & w2_quality_check==0
margins, at(VS_diff_01=(0(0.1)1))

*Generate new variable for plotting
matrix a=r(b)
generate p_logistics=.
forvalues i = 1/11 {
	replace p_logistics=a[1,`i'] in `i'
}

*volunteer
reg volunteer_diff_01 VS_diff_01 if w1_quality_check==0 & w2_quality_check==0
margins, at(VS_diff_01=(0(0.1)1))

*Generate new variable for plotting
matrix a=r(b)
generate p_volunteer=.
forvalues i = 1/11 {
	replace p_volunteer=a[1,`i'] in `i'
}

*Resistance scale
reg RS_diff_01 VS_diff_01 if w1_quality_check==0 & w2_quality_check==0
margins, at(VS_diff_01=(0(0.1)1))

*Generate new variable for plotting
matrix a=r(b)
generate p_resistance_scale=.
forvalues i = 1/11 {
	replace p_resistance_scale=a[1,`i'] in `i'
}

*defence
reg defence_diff_01 VS_diff_01 if w1_quality_check==0 & w2_quality_check==0
margins, at(VS_diff_01=(0(0.1)1))

*Generate new variable for plotting
matrix a=r(b)
generate p_defence=.
forvalues i = 1/11 {
	replace p_defence=a[1,`i'] in `i'
}

*attack
reg attack_diff_01 VS_diff_01 if w1_quality_check==0 & w2_quality_check==0
margins, at(VS_diff_01=(0(0.1)1))

*Generate new variable for plotting
matrix a=r(b)
generate p_attack=.
forvalues i = 1/11 {
	replace p_attack=a[1,`i'] in `i'
}

*Plot the plot
twoway ///
line p_logistics plotvar, yaxis(1) lcolor(green%50) lwidth(thick) || ///
line p_volunteer plotvar, yaxis(1) lcolor(blue%50) lwidth(thick) || ///
line p_resistance_scale plotvar, yaxis(1) scheme(s1mono) lcolor(black) lwidth(vthick) || ///
line p_defence plotvar, yaxis(1) lcolor(red) lwidth(thick) || ///
line p_attack plotvar, yaxis(1) lcolor(purple) lwidth(thick) ///
, xtitle({bf: Victimization Scale (aggregate)}, size(small)) ///
ytitle("Predicted values", axis(1) size(small)) ///
ylab(,axis(1) labsize(small)) ///
xlab(,labsize(small)) ///
yscale(r(0.3(.1)0.6)) ylab(0.3(.1)0.6,labsize(small)) ///
legend(order( ///
1 "Logistics, {it:b} = 0.05 [-0.02, 0.12]" ///
2 "Volunteer, {it:b} = 0.00 [-0.07, 0.07]" /// 
3 "Resistance Scale (aggregate), {it:b} = 0.05 [0.00, 0.11]" ///
4 "Defence, {it:b} = 0.09 [0.01, 0.16]" /// 
5 "Attack, {it:b} = 0.04 [-0.03, 0.12]") ///
position(7) col(1) ring(0) symxsize(4) size(vsmall) rowgap(0) region(lwidth(none) ///
color(none) margin(zero))) ///
title("A", color(black) box bexpand bcolor(gs14) lcolor(black)) ///
name(victimization_scale,replace)


*PLOT 2: Victimization (Self) as predictor


*logistics
reg logistics_diff_01 victim_self_diff_01 if w1_quality_check==0 & w2_quality_check==0
margins, at(victim_self_diff_01=(0(0.1)1))

*Generate new variable for plotting
matrix a=r(b)
generate p_logistics_s=.
forvalues i = 1/11 {
	replace p_logistics_s=a[1,`i'] in `i'
}

*volunteer
reg volunteer_diff_01 victim_self_diff_01 if w1_quality_check==0 & w2_quality_check==0
margins, at(victim_self_diff_01=(0(0.1)1))

*Generate new variable for plotting
matrix a=r(b)
generate p_volunteer_s=.
forvalues i = 1/11 {
	replace p_volunteer_s=a[1,`i'] in `i'
}

*Resistance scale
reg RS_diff_01 victim_self_diff_01 if w1_quality_check==0 & w2_quality_check==0
margins, at(victim_self_diff_01=(0(0.1)1))

*Generate new variable for plotting
matrix a=r(b)
generate p_resistance_scale_s=.
forvalues i = 1/11 {
	replace p_resistance_scale_s=a[1,`i'] in `i'
}

*defence
reg defence_diff_01 victim_self_diff_01 if w1_quality_check==0 & w2_quality_check==0
margins, at(victim_self_diff_01=(0(0.1)1))

*Generate new variable for plotting
matrix a=r(b)
generate p_defence_s=.
forvalues i = 1/11 {
	replace p_defence_s=a[1,`i'] in `i'
}

*attack
reg attack_diff_01 victim_self_diff_01 if w1_quality_check==0 & w2_quality_check==0
margins, at(victim_self_diff_01=(0(0.1)1))

*Generate new variable for plotting
matrix a=r(b)
generate p_attack_s=.
forvalues i = 1/11 {
	replace p_attack_s=a[1,`i'] in `i'
}

*Plot the plot
twoway ///
line p_logistics_s plotvar, yaxis(1) lcolor(green%50) lwidth(thick) || ///
line p_volunteer_s plotvar, yaxis(1) lcolor(blue%50) lwidth(thick) || ///
line p_resistance_scale_s plotvar, yaxis(1) scheme(s1mono) lcolor(black) lwidth(vthick) || ///
line p_defence_s plotvar, yaxis(1) lcolor(red) lwidth(thick) || ///
line p_attack_s plotvar, yaxis(1) lcolor(purple) lwidth(thick) ///
, xtitle({bf: Victim (self)}, size(small)) ///
ytitle("Predicted values", axis(1) size(small)) ///
ylab(,axis(1) labsize(small)) ///
xlab(,labsize(small)) ///
yscale(r(0.3(.1)0.6)) ylab(0.3(.1)0.6,labsize(small)) ///
legend(order( ///
1 "Logistics, {it:b} = 0.02 [-0.06, 0.10]" ///
2 "Volunteer, {it:b} = 0.00 [-0.07, 0.08]" /// 
3 "Resistance Scale (aggregate), {it:b} = 0.03 [-0.03, 0.10]" ///
4 "Defence, {it:b} = 0.09 [0.01, 0.17]" /// 
5 "Attack, {it:b} = 0.00 [-0.08, 0.08]") ///
position(7) col(1) ring(0) symxsize(4) size(vsmall) rowgap(0) region(lwidth(none) ///
color(none) margin(zero))) ///
title("B", color(black) box bexpand bcolor(gs14) lcolor(black)) ///
name(victim_self,replace)


*PLOT 3: Victimization (Family) as predictor


*logistics
reg logistics_diff_01 victim_family_diff_01 if w1_quality_check==0 & w2_quality_check==0
margins, at(victim_family_diff_01=(0(0.1)1))

*Generate new variable for plotting
matrix a=r(b)
generate p_logistics_f=.
forvalues i = 1/11 {
	replace p_logistics_f=a[1,`i'] in `i'
}

*volunteer
reg volunteer_diff_01 victim_family_diff_01 if w1_quality_check==0 & w2_quality_check==0
margins, at(victim_family_diff_01=(0(0.1)1))

*Generate new variable for plotting
matrix a=r(b)
generate p_volunteer_f=.
forvalues i = 1/11 {
	replace p_volunteer_f=a[1,`i'] in `i'
}

*Resistance scale
reg RS_diff_01 victim_family_diff_01 if w1_quality_check==0 & w2_quality_check==0
margins, at(victim_family_diff_01=(0(0.1)1))

*Generate new variable for plotting
matrix a=r(b)
generate p_resistance_scale_f=.
forvalues i = 1/11 {
	replace p_resistance_scale_f=a[1,`i'] in `i'
}

*defence
reg defence_diff_01 victim_family_diff_01 if w1_quality_check==0 & w2_quality_check==0
margins, at(victim_family_diff_01=(0(0.1)1))

*Generate new variable for plotting
matrix a=r(b)
generate p_defence_f=.
forvalues i = 1/11 {
	replace p_defence_f=a[1,`i'] in `i'
}

*attack
reg attack_diff_01 victim_family_diff_01 if w1_quality_check==0 & w2_quality_check==0
margins, at(victim_family_diff_01=(0(0.1)1))

*Generate new variable for plotting
matrix a=r(b)
generate p_attack_f=.
forvalues i = 1/11 {
	replace p_attack_f=a[1,`i'] in `i'
}

*Plot the plot
twoway ///
line p_logistics_f plotvar, yaxis(1) lcolor(green%50) lwidth(thick) || ///
line p_volunteer_f plotvar, yaxis(1) lcolor(blue%50) lwidth(thick) || ///
line p_resistance_scale_f plotvar, yaxis(1) scheme(s1mono) lcolor(black) lwidth(vthick) || ///
line p_defence_f plotvar, yaxis(1) lcolor(red) lwidth(thick) || ///
line p_attack_f plotvar, yaxis(1) lcolor(purple) lwidth(thick) ///
, xtitle({bf: Victim (family)}, size(small)) ///
ytitle("Predicted values", axis(1) size(small)) ///
ylab(,axis(1) labsize(small)) ///
xlab(,labsize(small)) ///
yscale(r(0.3(.1)0.6)) ylab(0.3(.1)0.6,labsize(small)) ///
legend(order( ///
1 "Logistics, {it:b} = 0.02 [-0.04, 0.07]" ///
2 "Volunteer, {it:b} = -0.01 [-0.06, 0.04]" /// 
3 "Resistance Scale (aggregate), {it:b} = 0.00 [-0.05, 0.04]" ///
4 "Defence, {it:b} = 0.00 [-0.06, 0.06]" /// 
5 "Attack, {it:b} = 0.02 [-0.04, 0.08]") ///
position(7) col(1) ring(0) symxsize(4) size(vsmall) rowgap(0) region(lwidth(none) ///
color(none) margin(zero))) ///
title("C", color(black) box bexpand bcolor(gs14) lcolor(black)) ///
name(victim_family,replace)


*PLOT 4: Victimization (Other) as predictor

*logistics
reg logistics_diff_01 victim_other_diff_01 if w1_quality_check==0 & w2_quality_check==0
margins, at(victim_other_diff_01=(0(0.1)1))

*Generate new variable for plotting
matrix a=r(b)
generate p_logistics_o=.
forvalues i = 1/11 {
	replace p_logistics_o=a[1,`i'] in `i'
}

*volunteer
reg volunteer_diff_01 victim_other_diff_01 if w1_quality_check==0 & w2_quality_check==0
margins, at(victim_other_diff_01=(0(0.1)1))

*Generate new variable for plotting
matrix a=r(b)
generate p_volunteer_o=.
forvalues i = 1/11 {
	replace p_volunteer_o=a[1,`i'] in `i'
}

*Resistance scale
reg RS_diff_01 victim_other_diff_01 if w1_quality_check==0 & w2_quality_check==0
margins, at(victim_other_diff_01=(0(0.1)1))

*Generate new variable for plotting
matrix a=r(b)
generate p_resistance_scale_o=.
forvalues i = 1/11 {
	replace p_resistance_scale_o=a[1,`i'] in `i'
}

*defence
reg defence_diff_01 victim_other_diff_01 if w1_quality_check==0 & w2_quality_check==0
margins, at(victim_other_diff_01=(0(0.1)1))

*Generate new variable for plotting
matrix a=r(b)
generate p_defence_o=.
forvalues i = 1/11 {
	replace p_defence_o=a[1,`i'] in `i'
}

*attack
reg attack_diff_01 victim_other_diff_01 if w1_quality_check==0 & w2_quality_check==0
margins, at(victim_other_diff_01=(0(0.1)1))

*Generate new variable for plotting
matrix a=r(b)
generate p_attack_o=.
forvalues i = 1/11 {
	replace p_attack_o=a[1,`i'] in `i'
}

*Plot the plot
twoway ///
line p_logistics_o plotvar, yaxis(1) lcolor(green%50) lwidth(thick) || ///
line p_volunteer_o plotvar, yaxis(1) lcolor(blue%50) lwidth(thick) || ///
line p_resistance_scale_o plotvar, yaxis(1) scheme(s1mono) lcolor(black) lwidth(vthick) || ///
line p_defence_o plotvar, yaxis(1) lcolor(red) lwidth(thick) || ///
line p_attack_o plotvar, yaxis(1) lcolor(purple) lwidth(thick) ///
, xtitle({bf: Victim (other)}, size(small)) ///
ytitle("Predicted values", axis(1) size(small)) ///
ylab(,axis(1) labsize(small)) ///
xlab(,labsize(small)) ///
yscale(r(0.3(.1)0.6)) ylab(0.3(.1)0.6,labsize(small)) ///
legend(order( ///
1 "Logistics, {it:b} = 0.03 [-0.02, 0.08]" ///
2 "Volunteer, {it:b} = -0.02 [-0.07, 0.03]" /// 
3 "Resistance Scale (aggregate), {it:b} = 0.03 [-0.01, 0.07]" ///
4 "Defence, {it:b} = 0.07 [0.02, 0.12]" /// 
5 "Attack, {it:b} = 0.04 [-0.01, 0.10]") ///
position(7) col(1) ring(0) symxsize(4) size(vsmall) rowgap(0) region(lwidth(none) ///
color(none) margin(zero))) ///
title("D", color(black) box bexpand bcolor(gs14) lcolor(black)) ///
name(victim_other,replace)

*Export Figure S3
graph combine victimization_scale victim_self victim_family victim_other, iscale(0.75) scheme(s1mono) imargin(0 0 0 0) caption("Figure S3. Within-individual (panel) analyses: Two-way fixed effects/first-difference analyses with resistance intentions as the outcome and victimization as predictor (by the type of resistance and victimization)", size(tiny))
graph export fig_s3.pdf, replace


*FIGURE S4 (Wave 2 multiple OLS: past resistance) (not reported in the main text)


*PLOT 1: Victimization Scale as predictor

*logistics
reg w2_past_resistance_logistics_01 w2_VS_01 w2_age_01 w2_gender w1_edu if w2_quality_check==0
margins, at(w2_VS_01=(0(0.1)1))

*Generate new variable for plotting
matrix a=r(b)
generate w2_past_logistics=.
forvalues i = 1/11 {
	replace w2_past_logistics=a[1,`i'] in `i'
}

*volunteer
reg w2_past_resistance_volunteer_01 w2_VS_01 w2_age_01 w2_gender w1_edu if w2_quality_check==0
margins, at(w2_VS_01=(0(0.1)1))

*Generate new variable for plotting
matrix a=r(b)
generate w2_past_volunteer=.
forvalues i = 1/11 {
	replace w2_past_volunteer=a[1,`i'] in `i'
}

*Resistance scale
reg w2_past_RS_01 w2_VS_01 w2_age_01 w2_gender w1_edu if w2_quality_check==0
margins, at(w2_VS_01=(0(0.1)1))

*Generate new variable for plotting
matrix a=r(b)
generate w2_past_resistance_scale=.
forvalues i = 1/11 {
	replace w2_past_resistance_scale=a[1,`i'] in `i'
}

*defence
reg w2_past_resistance_defence_01 w2_VS_01 w2_age_01 w2_gender w1_edu if w2_quality_check==0
margins, at(w2_VS_01=(0(0.1)1))

*Generate new variable for plotting
matrix a=r(b)
generate w2_past_defence=.
forvalues i = 1/11 {
	replace w2_past_defence=a[1,`i'] in `i'
}

*attack
reg w2_past_resistance_attack_01 w2_VS_01 w2_age_01 w2_gender w1_edu if w2_quality_check==0
margins, at(w2_VS_01=(0(0.1)1))

*Generate new variable for plotting
matrix a=r(b)
generate w2_past_attack=.
forvalues i = 1/11 {
	replace w2_past_attack=a[1,`i'] in `i'
}

*Plot the plot
twoway ///
line w2_past_logistics plotvar, yaxis(1) lcolor(green%50) lwidth(thick) || ///
line w2_past_volunteer plotvar, yaxis(1) lcolor(blue%50) lwidth(thick) || ///
line w2_past_resistance_scale plotvar, yaxis(1) scheme(s1mono) lcolor(black) lwidth(vthick) || ///
line w2_past_defence plotvar, yaxis(1) lcolor(red) lwidth(thick) || ///
line w2_past_attack plotvar, yaxis(1) lcolor(purple) lwidth(thick) ///
, xtitle({bf: Victimization Scale (aggregate)}, size(small)) ///
ytitle("Predicted values", axis(1) size(small)) ///
ylab(,axis(1) labsize(small)) ///
xlab(,labsize(small)) ///
yscale(r(0(.2)1)) ylab(0(.2)1,labsize(small)) ///
legend(order( ///
1 "Logistics, {it:b} = 0.37 [0.27, 0.48]" ///
2 "Volunteer, {it:b} = 0.37 [0.27, 0.47]" /// 
3 "Resistance Scale (aggregate), {it:b} = 0.27 [0.21, 0.33]" ///
4 "Defence, {it:b} = 0.20 [0.13, 0.27]" /// 
5 "Attack, {it:b} = 0.09 [0.03, 0.13]") ///
position(11) col(1) ring(0) symxsize(4) size(vsmall) rowgap(0) region(lwidth(none) ///
color(none) margin(zero))) ///
title("A", color(black) box bexpand bcolor(gs14) lcolor(black)) ///
name(victimization_scale,replace)


*PLOT 2: Victimization (Self) as predictor


*logistics
reg w2_past_resistance_logistics_01 w2_victim_self_01 w2_age_01 w2_gender w1_edu if w2_quality_check==0
margins, at(w2_victim_self_01=(0(0.1)1))

*Generate new variable for plotting
matrix a=r(b)
generate w2_past_logistics_s=.
forvalues i = 1/11 {
	replace w2_past_logistics_s=a[1,`i'] in `i'
}

*volunteer
reg w2_past_resistance_volunteer_01 w2_victim_self_01 w2_age_01 w2_gender w1_edu if w2_quality_check==0
margins, at(w2_victim_self_01=(0(0.1)1))

*Generate new variable for plotting
matrix a=r(b)
generate w2_past_volunteer_s=.
forvalues i = 1/11 {
	replace w2_past_volunteer_s=a[1,`i'] in `i'
}

*Resistance scale
reg w2_past_RS_01 w2_victim_self_01 w2_age_01 w2_gender w1_edu if w2_quality_check==0
margins, at(w2_victim_self_01=(0(0.1)1))

*Generate new variable for plotting
matrix a=r(b)
generate w2_past_resistance_scale_s=.
forvalues i = 1/11 {
	replace w2_past_resistance_scale_s=a[1,`i'] in `i'
}

*defence
reg w2_past_resistance_defence_01 w2_victim_self_01 w2_age_01 w2_gender w1_edu if w2_quality_check==0
margins, at(w2_victim_self_01=(0(0.1)1))

*Generate new variable for plotting
matrix a=r(b)
generate w2_past_defence_s=.
forvalues i = 1/11 {
	replace w2_past_defence_s=a[1,`i'] in `i'
}

*attack
reg w2_past_resistance_attack_01 w2_victim_self_01 w2_age_01 w2_gender w1_edu if w2_quality_check==0
margins, at(w2_victim_self_01=(0(0.1)1))

*Generate new variable for plotting
matrix a=r(b)
generate w2_past_attack_s=.
forvalues i = 1/11 {
	replace w2_past_attack_s=a[1,`i'] in `i'
}

*Plot the plot
twoway ///
line w2_past_logistics_s plotvar, yaxis(1) lcolor(green%50) lwidth(thick) || ///
line w2_past_volunteer_s plotvar, yaxis(1) lcolor(blue%50) lwidth(thick) || ///
line w2_past_resistance_scale_s plotvar, yaxis(1) scheme(s1mono) lcolor(black) lwidth(vthick) || ///
line w2_past_defence_s plotvar, yaxis(1) lcolor(red) lwidth(thick) || ///
line w2_past_attack_s plotvar, yaxis(1) lcolor(purple) lwidth(thick) ///
, xtitle({bf: Victim (self)}, size(small)) ///
ytitle("Predicted values", axis(1) size(small)) ///
ylab(,axis(1) labsize(small)) ///
xlab(,labsize(small)) ///
yscale(r(0(.2)1)) ylab(0(.2)1,labsize(small)) ///
legend(order( ///
1 "Logistics, {it:b} = 0.22 [0.09, 0.35]" ///
2 "Volunteer, {it:b} = 0.24 [0.11, 0.36]" /// 
3 "Resistance scale (aggregate), {it:b} = 0.22 [0.15, 0.30]" ///
4 "Defence, {it:b} = 0.24 [0.15, 0.32]" /// 
5 "Attack, {it:b} = 0.17 [0.12, 0.22]") ///
position(11) col(1) ring(0) symxsize(4) size(vsmall) rowgap(0) region(lwidth(none) ///
color(none) margin(zero))) ///
title("B", color(black) box bexpand bcolor(gs14) lcolor(black)) ///
name(victim_self,replace)


*PLOT 3: Victimization (Family) as predictor


*logistics
reg w2_past_resistance_logistics_01 w2_victim_family_01 w2_age_01 w2_gender w1_edu if w2_quality_check==0
margins, at(w2_victim_family_01=(0(0.1)1))

*Generate new variable for plotting
matrix a=r(b)
generate w2_past_logistics_f=.
forvalues i = 1/11 {
	replace w2_past_logistics_f=a[1,`i'] in `i'
}

*volunteer
reg w2_past_resistance_volunteer_01 w2_victim_family_01 w2_age_01 w2_gender w1_edu if w2_quality_check==0
margins, at(w2_victim_family_01=(0(0.1)1))

*Generate new variable for plotting
matrix a=r(b)
generate w2_past_volunteer_f=.
forvalues i = 1/11 {
	replace w2_past_volunteer_f=a[1,`i'] in `i'
}

*Resistance scale
reg w2_past_RS_01 w2_victim_family_01 w2_age_01 w2_gender w1_edu if w2_quality_check==0
margins, at(w2_victim_family_01=(0(0.1)1))

*Generate new variable for plotting
matrix a=r(b)
generate w2_past_resistance_scale_f=.
forvalues i = 1/11 {
	replace w2_past_resistance_scale_f=a[1,`i'] in `i'
}

*defence
reg w2_past_resistance_defence_01 w2_victim_family_01 w2_age_01 w2_gender w1_edu if w2_quality_check==0
margins, at(w2_victim_family_01=(0(0.1)1))

*Generate new variable for plotting
matrix a=r(b)
generate w2_past_defence_f=.
forvalues i = 1/11 {
	replace w2_past_defence_f=a[1,`i'] in `i'
}

*attack
reg w2_past_resistance_attack_01 w2_victim_family_01 w2_age_01 w2_gender w1_edu if w2_quality_check==0
margins, at(w2_victim_family_01=(0(0.1)1))

*Generate new variable for plotting
matrix a=r(b)
generate w2_past_attack_f=.
forvalues i = 1/11 {
	replace w2_past_attack_f=a[1,`i'] in `i'
}

*Plot the plot
twoway ///
line w2_past_logistics_f plotvar, yaxis(1) lcolor(green%50) lwidth(thick) || ///
line w2_past_volunteer_f plotvar, yaxis(1) lcolor(blue%50) lwidth(thick) || ///
line w2_past_resistance_scale_f plotvar, yaxis(1) scheme(s1mono) lcolor(black) lwidth(vthick) || ///
line w2_past_defence_f plotvar, yaxis(1) lcolor(red) lwidth(thick) || ///
line w2_past_attack_f plotvar, yaxis(1) lcolor(purple) lwidth(thick) ///
, xtitle({bf: Victim (family)}, size(small)) ///
ytitle("Predicted values", axis(1) size(small)) ///
ylab(,axis(1) labsize(small)) ///
xlab(,labsize(small)) ///
yscale(r(0(.2)1)) ylab(0(.2)1,labsize(small)) ///
legend(order( ///
1 "Logistics, {it:b} = 0.26 [0.18, 0.35]" ///
2 "Volunteer, {it:b} = 0.28 [0.20, 0.36]" /// 
3 "Resistance scale (aggregate), {it:b} = 0.19 [0.14, 0.24]" ///
4 "Defence, {it:b} = 0.13 [0.08, 0.18]" /// 
5 "Attack, {it:b} = 0.05 [0.02, 0.09]") ///
position(11) col(1) ring(0) symxsize(4) size(vsmall) rowgap(0) region(lwidth(none) ///
color(none) margin(zero))) ///
title("C", color(black) box bexpand bcolor(gs14) lcolor(black)) ///
name(victim_family,replace)


*PLOT 4: Victimization (Other) as predictor

*logistics
reg w2_past_resistance_logistics_01 w2_victim_other_01 w2_age_01 w2_gender w1_edu if w2_quality_check==0
margins, at(w2_victim_other_01=(0(0.1)1))

*Generate new variable for plotting
matrix a=r(b)
generate w2_past_logistics_o=.
forvalues i = 1/11 {
	replace w2_past_logistics_o=a[1,`i'] in `i'
}

*volunteer
reg w2_past_resistance_volunteer_01 w2_victim_other_01 w2_age_01 w2_gender w1_edu if w2_quality_check==0
margins, at(w2_victim_other_01=(0(0.1)1))

*Generate new variable for plotting
matrix a=r(b)
generate w2_past_volunteer_o=.
forvalues i = 1/11 {
	replace w2_past_volunteer_o=a[1,`i'] in `i'
}

*Resistance scale
reg w2_past_RS_01 w2_victim_other_01 w2_age_01 w2_gender w1_edu if w2_quality_check==0
margins, at(w2_victim_other_01=(0(0.1)1))

*Generate new variable for plotting
matrix a=r(b)
generate w2_past_resistance_scale_o=.
forvalues i = 1/11 {
	replace w2_past_resistance_scale_o=a[1,`i'] in `i'
}

*defence
reg w2_past_resistance_defence_01 w2_victim_other_01 w2_age_01 w2_gender w1_edu if w2_quality_check==0
margins, at(w2_victim_other_01=(0(0.1)1))

*Generate new variable for plotting
matrix a=r(b)
generate w2_past_defence_o=.
forvalues i = 1/11 {
	replace w2_past_defence_o=a[1,`i'] in `i'
}

*attack
reg w2_past_resistance_attack_01 w2_victim_other_01 w2_age_01 w2_gender w1_edu if w2_quality_check==0
margins, at(w2_victim_other_01=(0(0.1)1))

*Generate new variable for plotting
matrix a=r(b)
generate w2_past_attack_o=.
forvalues i = 1/11 {
	replace w2_past_attack_o=a[1,`i'] in `i'
}

*Plot the plot
twoway ///
line w2_past_logistics_o plotvar, yaxis(1) lcolor(green%50) lwidth(thick) || ///
line w2_past_volunteer_o plotvar, yaxis(1) lcolor(blue%50) lwidth(thick) || ///
line w2_past_resistance_scale_o plotvar, yaxis(1) scheme(s1mono) lcolor(black) lwidth(vthick) || ///
line w2_past_defence_o plotvar, yaxis(1) lcolor(red) lwidth(thick) || ///
line w2_past_attack_o plotvar, yaxis(1) lcolor(purple) lwidth(thick) ///
, xtitle({bf: Victim (other)}, size(small)) ///
ytitle("Predicted values", axis(1) size(small)) ///
ylab(,axis(1) labsize(small)) ///
xlab(,labsize(small)) ///
yscale(r(0(.2)1)) ylab(0(.2)1,labsize(small)) ///
legend(order( ///
1 "Logistics, {it:b} = 0.21 [0.14, 0.28]" ///
2 "Volunteer, {it:b} = 0.20 [0.13, 0.27]" /// 
3 "Resistance scale (aggregate), {it:b} = 0.13 [0.09, 0.17]" ///
4 "Defence, {it:b} = 0.08 [0.04, 0.13]" /// 
5 "Attack, {it:b} = 0.02 [-0.01, 0.05]") ///
position(11) col(1) ring(0) symxsize(4) size(vsmall) rowgap(0) region(lwidth(none) ///
color(none) margin(zero))) ///
title("D", color(black) box bexpand bcolor(gs14) lcolor(black)) ///
name(victim_other,replace)

*Export Figure S4
graph combine victimization_scale victim_self victim_family victim_other, iscale(0.75) scheme(s1mono) imargin(0 0 0 0) caption("Figure S4. Wave 2 between-individual (cross-sectional) analyses: Multiple OLS with self-reported resistance as the outcome and victimization as predictor (by the type of resistance and victimization)", size(tiny))
graph export fig_s4.pdf, replace


*TESTING SUPPRESSOR EFFECTS 
reg RS_diff_01 VS_diff_01 w2_past_RS_01
reg defence_diff_01 VS_diff_01 w2_past_RS_01


*FIGURE 2
*[Producing Figure 2 requires raw data on geographic variables, which we cannot share publicly. If you have any questions about Figure 2, please contact the authors]
